# Supplementary material for: Asthma control and sputum eosinophils in adult patients: a cross-sectional study in southern Brazil
Source: Sci Rep. 2023 Dec 5;13:21464. doi: 10.1038/s41598-023-48381-1 (PMC10697938; doi:10.1038/s41598-023-48381-1)
Supplement: Supplementary file 1 — Supplementary Information 1. [file 41598_2023_48381_MOESM1_ESM.xlsx]

## Sheet: Planilha1
Patient	Tobacco exposure	Sex	Age	Simptoms onset	Weight (kg)	Height (m)	BMI (kg/m2)	FVC pré-BD Dx	FCV % pré-BD Dx	FEV1 pré-BD Dx	FEV1% prev pré-BD Dx	FEV1/FCV Dx	FVC post-BD Dx	FVC % post-BD Dx	FEV1 post-BD Dx	FEV1 % post-BD Dx	FEV1/FVC	Allergic rhinitis	inalatory steroids	SABA	LABA	Xantines	Leucotrien antagonist	CO	GINA SEVERITY	ASMA CONTROL	Visited ER for ashtma in the last 4 weeks	Visits for asthma in the last year	Number of visits in the last 4 weeks	Number of visits in the last year	Days out of school or work	Number of admissions in the last year	ACT	AQLQ	AQLQ sintomas	AQLQ limitação de atividades	AQLQ função emocional	AQLQ estímulo ambiental	Eosinófilos - hemograma (x103/ microL)	Eosinfófilos hemograma (%)	IgE sérica UI/mL	FVC pré-BD Dx	FCV % pré-BD Dx	FEV1 pré-BD Dx	FEV1% prev pré-BD Dx	FEV1/FCV Dx	FVC post-BD Dx	FVC % post-BD Dx	FEV1 post-BD Dx
8357022	2	2	23	6	67.4	1.61	26.0021	3.8	100	2.72	85	71	3.87	102	3.12	97	80	1	1	1	1	2	2	2	2	2	2	2	0	0	3	0	13	5.3	5.66	5.9	5.4	4.25	0.56	5.8	819	3.68	98	3.09	96	83	3.63	96	3.14
3484912	2	2	47	6	91	1.64	33.834	2.49	71	1.8	72	72	2.92	83	2.12	73	72	1	1	1	1	2	2	2	3	3	2	2	0	0	0	0	9	4.06	4.08	3.72	4.2	4.25	0.33	3.3	350	2.87	83	1.92	68	66	2.87	83	2.05
10810562	1	2	21	13	62	1.69	21.7079	3.37	80	3.16	90	94	3.43	82	3.4	96	99	1	1	1	2	2	2	2	1	1	2	1	0	2	5	0	24	1.41	5.66	5.18	3.4	3	0.16	2.5	265	3.37	80	3.16	90	93	3.57	85	3.48
11194552	1	2	38	6	97	1.77	30.9617	2.99	71	1.55	45	51	3.94	91	2.44	68	73	1	1	1	1	2	1	2	3	2	2	2	0	0	0	0	20	5.04	6	5.09	3.6	5.5	0.08	0.9	109	2.94	68	1.77	50	60	3.23	75	1.94
4364469	2	2	46	8	79	1.55	32.8824	2.43	79	1.88	73	77	2.85	102	2.18	92	76	1	1	1	1	2	2	2	3	3	2	2	0	0	0	0	16	4.56	5.75	4	6	2.5	0.29	2.6	74	2.61	81	2.05	78	78	3.02	94	2.24
12540183	1	2	45	15	80	1.61	30.863	3.27	104	2.26	84	69	4.29	137	2.76	102	64	2	1	1	1	2	1	2	3	3	2	2	0	0	0	0	11	4.57	5.83	4.45	5	3	0.03	0.4	85	3.37	100	2.72	99	80	3.42	102	2.74
10600955	1	2	40	25	83	1.65	30.4867	3.53	95	2.15	69	61	4.09	110	2.79	89	68	1	1	1	1	2	2	2	3	2	2	2	0	0	0	0	18	4.41	5.75	3.9	5	3	0.12	1.4	161	3.37	92	2.2	73	65	3.82	104	2.95
6287031	1	2	21	0	73	1.51	32.0161	2.76	100	2.06	79	74	2.04	74	2.56	98	125	2	1	1	1	2	1	2	2	3	1	1	2	30	30	1	6	2.4	2.41	4.72	1	1.5	0.11	1.1	338	2.56	72	1.69	55	65	4.19	85	2.33
8624496	1	2	32	7	88	1.6	34.375	2.94	86	2.11	71	71	3.4	100	2.68	91	78	2	1	1	1	1	1	2	3	3	1	1	5	30	365	1	9	1.88	2.5	2	1.8	1.25	0.04	0.4	25	3.01	87	2.09	70	69	3.24	94	2.58
12638748	1	2	35	30	94.2	1.56	38.7081	1.79	55	1.4	49	78	2.19	67	1.84	64	84	1	1	1	1	1	1	2	3	3	1	1	1	2	365	1	9	4.2	4.16	4.09	3.8	4.75	0.22	1.9	754	3.03	92	2.57	92	84	3.05	93	2.61
10160083	1	2	47	37	100	1.51	43.8577	1.19	40	0.93	37	78	1.75	59	1.46	58	83	1	1	1	1	2	1	1	3	3	2	1	0	10	365	2	8	4.6	4.58	3.27	4.8	5.75	0.08	0.7	91	1.49	48	1.16	45	77	1.54	50	1.32
13066808	3	1	56	7	92	1.68	32.5964	4.08	91	2.87	80	70	5.37	96	3.33	93	77	1	1	1	1	2	2	2	3	3	2	2	0	0	0	0	18	4.86	5.33	4.63	5	4.5	0.46	4.2	25	4.08	91	2.87	80	70	4.3	96	3.33
3579851	1	2	29	0	50	1.61	19.2894	3.63	97	2.69	83	74	3.57	96	2.67	82	74	1	1	1	2	2	2	2	2	2	2	2	0	0	0	0	20	4.47	5.25	5.09	4.8	2.75	0.02	0.3	76	3.23	87	2.43	78	75	3.41	92	2.92
10334449	1	2	49	0	63	1.64	23.4236	2.49	72	1.35	47	54	3.3	95	1.79	63	54	1	1	1	1	2	1	2	3	2	2	1	0	1	0	0	21	6.81	6.75	6.72	6.8	7	0.22	4	47	2.54	72	1.55	55	61	3.17	91	1.99
11161239	2	1	51	0	65.7	1.62	25.0343	3.5	83	1.8	52	51	3.93	94	2.32	67	55	1	1	1	1	2	2	2	3	3	2	2	0	0	365	0	15	4.2	4.75	6.36	3.2	2.5	0.17	1.4	4671	3.15	74	1.93	56	61	3.52	83	2.19
10707354	1	2	45	0	62	1.53	26.4855	3.26	103	2.38	88	73	3.25	106	2.78	103	82	1	1	1	1	2	2	2	3	1	2	2	0	0	0	0	18	4.72	4.83	6.18	3.4	4.5	0.17	3.5	35	3.18	101	2.61	100	82	3.78	100	3.21
7659196	1	2	45	0	58	1.54	24.4561	2.47	78	2.02	74	78	2.65	86	2.25	87	84	2	1	1	1	2	1	2	3	3	2	1	0	2	365	0	10	3.34	3.75	4.72	2.4	2.5	0.15	2.5	33	2.21	70	1.88	70	85	2.2	70	1.87
9336298	1	1	46	30	74.6	1.68	26.4314	2.91	61	2.16	55	74	3.15	66	2.67	69	84	1	1	1	1	2	2	2	3	3	2	2	0	0	0	0	15	3.32	4	3.63	3.4	2.25	0.23	3.1	301	3.69	78	3.04	79	82	3.22	68	2.62
4874780	2	2	57	27	60	1.53	25.6312	2.55	84	1.45	56	56	2.98	98	1.95	75	65	2	1	1	1	2	2	2	3	2	2	2	0	0	0	0	15	4.83	5.91	5.27	4.4	3.75	0.35	2.9	43	2.23	81	1.44	62	64	2.36	82	1.44
2755106	1	1	53	48	90	1.67	32.2708	3.08	71	2.01	57	65	3.25	75	2.34	67	72	2	1	1	1	2	2	2	3	2	2	2	0	0	0	0	21	6.22	6.41	5.18	6.8	6.5	0.21	2.8	35	3.65	83	3.06	86	83	3.62	82	3.03
9338047	3	1	56	3	86.4	1.74	28.5375	2.71	59	1.98	54	73	3.38	74	2.22	61	96	1	1	1	1	2	2	2	3	2	2	1	0	1	365	1	12	4.76	4.75	5	3.8	5.5	0.26	3.9	395	3.03	67	2.1	58	69	3.15	69	2.25
12511135	1	2	54	0	57	1.47	26.3779	2.64	102	1.79	82	67	2.87	111	2.04	94	71	1	1	1	1	2	1	2	3	3	2	1	0	4	0	0	5	2.64	2.91	3.18	1	3.5	0.12	1.6	198	2.54	103	1.92	92	75	2.48	100	1.92
10233039	1	2	44	4	96	1.53	41.0099											1	1	1	1	2	2	2	3	3	2	1	0	4	4	0	20	4.2	5.91	4.81	3.6	2.5	0.38	4.7	705	3.06	98	2.55	98	83	3.09	99	2.55
9912338	1	2	39	4	115	1.53	49.1264	2.48	77	1.74	63	70	3.02	94	2.16	78	71	1	1	1	1	2	2	2	3	2	2	1	0	3	6	0	17	4.49	4.5	3.63	4.6	5.25	0.44	4.9	111	2.18	68	1.53	57	70	2.38	74	1.68
13043302	1	2	45	0	86	1.56	35.3386	2.15	67	1.44	54	66	3.84	77	1.81	68	91	1	1	1	1	2	2	2	3	1	2	2	0	0	0	0	25	6.87	6.91	7	6.6	7	0.25	3.8	25	2.29	71	1.76	66	77	2.61	82	2.07
10984292	3	2	60	7	88	1.53	37.5924	1.97	73	1.38	62	70	1.86	69	1.55	70	72	2	1	1	1	2	2	2	3	3	1	1	2	2	0	0	14	3.32	5.08	4.63	1.6	2	0.26	1.9	90	1.67	61	1.21	55	72	1.86	68	1.38
12849352	1	2	52	0	62	1.5	27.5556	1.74	71	1.04	51	58	1.58	65	0.93	45	58	2	1	1	1	2	1	2	3	3	2	1	0	2	0	0	15	3.36	4.25	3.54	4.4	1.25	0.2	3	53	1.3	46	0.83	35	63	1.15	41	0.77
3266376	2	2	56	0	87	1.53	37.1652	1.16	42	0.85	37	73	1.89	69	1.07	47	56	2	1	1	1	2	2	2	3	3	2	1	0	4	0	4	9	3.46	3.33	2.54	4	4	0.03	0.5	25	1.33	49	0.84	37	63	1.62	59	1.05
4304960	1	2	40	5	54	1.61	20.8325	3.21	107	2.69	102	80	3.55	118	2.96	112	81	2	1	1	1	2	2	2	3	2	2	2	0	0	0	0	17	3.63	5.41	4.63	3	1.5	0.01	0.1	25	2.89	97	2.24	87	77	2.81	94	2.43
12699161	3	1	53	4	85	1.78	26.8274	2.8	58	1.63	42	58	3.23	67	2.26	58	70	2	1	1	1	2	2	2	3	1	2	2	2	0	0	0	25	6.95	6.91	6.9	7	7	0.23	3.2	117	3.34	69	2.4	62	71	3.88	80	4.58
5180146	1	2	57	45	97	1.56	39.8586	3.15	108	2.46	103	68	3.54	122	2.61	109	72	1	1	1	1	2	2	2	3	2	2	2	1	1	0	0	23	6.13	5.58	5.36	6.6	7	0.12	1.3	42.9	2.31	76	1.81	74	78	2.17	62	1.76
12976247	3	2	50	20	48	1.47	22.213	2.19	85	1.17	53	53	2.63	102	1.54	69	58	1	1	1	1	2	2	2	3	3	2	2	1	1	0	0	13	2.19	3.91	2.45	1.4	1	1.1	0.1	68.9	2.13	79	1.32	58	62	2.13	79	1.42
12801627	1	1	57	33	65	1.64	24.1672	2.98	83	1.36	47	45	3.38	94	1.77	61	52	1	1	1	1	2	2	2	3	1	2	2	2	0	0	0	23	6.9	6.66	7	7	7	6.7	0.72	147.2	2.66	74	1.22	42	45	2.81	78	1.32
7535297	1	1	18	1	71	1.83	21.201	3.82	77	3.97	80	3.12	77	3.82	94	78	96	1	1	1	1	2	2	2	3	2	2	2	2	0	0	0	24	6.7	6.33	6.9	6.6	7	0.38	4.4	361.7	4.37	79	3.67	79	83	4.77	86	4.56
12374575	3	2	62	48	83	1.62	31.6263	2.4	76	1.65	66	68	2.74	87	1.82	73	66	1	1	1	1	2	2	2	3	2	2	2	0	0	0	0	24	5.27	5.91	5.72	4.2	5.25	0.58	7	157.4	2.74	88	2	81	72	2.6	83	1.93
12350351	3	1	58	2	106	1.81	32.3555	3.01	60	2.16	55	71	3.93	78	1.86	59	65	1	1	1	1	2	1	2	3	3	1	1	2	12	365	0	8	3.14	3.75	3.36	2.2	3.25	0.93	7.5	63.1	3.76	75	1.87	48	49	4.11	82	2.2
5668116	1	2	34	7	58	1.66	21.048	3.68	93	2.7	81	73	3.99	101	3.31	99	82	1	1	1	1	2	1	2	3	2	2	1	0	1	0	0	16	4.45	5.83	3.72	7	1.25	0.69	7.8	393	3.64	94	2.71	85	74	3.8	98	3.23
9396409	3	2	65	50	88.4	1.49	39.818	1.6	64	0.83	41	52	2.63	103	1.6	78	60	1	1	1	1	2	2	2	3	3	2	1	0	10	0	2	13	3.57	5.5	3	3.8	2	0.22	1.8	406	1.57	60	0.95	45	60	1.85	71	0.88
9016072	1	2	18	2	85	1.54	35.8408	2.91	100	1.81	73	58	3.63	125	2.52	102	66	1	1	1	1	2	2	2	3	1	2	1	0	1	1	0	23	5.51	6.83	5.36	5.6	4.25	0.32	2.7	10000	3.57	109	2.62	90	73	3.56	109	3.27
10199016	1	2	49	0	76	1.5	33.7778	2.86	105	2.11	91	73	3.15	116	2.35	101	74	1	1	1	1	2	1	2	3	3	2	1	0	4	15	0	9	2.54	3.91	2.27	2	2	0.35	4.5	106	2.6	92	1.93	82	74	2.9	103	2.21
8272171	1	2	59	15	70	1.54	29.5159	2.62	91	1.96	83	73	3.3	115	2.42	102	73	1	1	1	1	2	2	2	3	1	2	2	0	0	0	0	23	5.39	6	5.81	7	2.75	0.17	3.3	78	2.44	85	1.81	78	74	2.57	89	1.94
9475054	1	2	59	35	75	1.54	31.6242	1.76	67	1.26	56	71	2.06	79	1.5	67	72	1	1	1	1	2	2	2	3	2	2	1	0	1	0	0	21	6.33	6.83	6.72	4.8	7	0.88	10	31	1.77	62	1	44	56	1.81	64	1.16
11889953	1	2	49	28	60	1.62	22.8624	3.28	108	2.25	87	68	3.3	109	2.5	96	75	2	1	1	1	2	2	2	3	3	2	1	0	3	10	0	14	4.75	5.25	3.63	6.4	3.75	0.53	6.1	87	3.5	103	2.6	95	74	3.58	106	2.73
10050888	1	2	43	1	101	1.62	38.485	2.53	80	1.49	55	59	2.87	91	1.83	67	63	1	1	1	1	2	2	2	3	1	2	2	0	0	0	0	23	6.21	6.83	5.27	7	5.75	0.17	1.6	588	2.24	65	1.32	45	58	2.03	59	1.23
9815580	1	2	45	0	72.8	1.54	30.6966	2.69	85	1.52	56	51	2.85	95	1.84	72	64	1	1	1	1	2	2	2	3	1	2	1	0	1	60	1	23	5.95	6.58	6.18	5.8	5.25	0.18	2.1	85	2.56	81	1.61	61	63	2.56	81	1.66
10615714	1	2	54	30	60	1.47	27.7662	1.59	59	1.04	45	65	1.86	69	1.41	61	69	1	1	1	1	2	2	2	3	3	1	2	1	0	365	0	12	2.76	3.66	3.18	2.2	2	0.22	2.6	48.4	1.61	60	1.03	46	64	2.02	76	1.38
11965183	1	2	53	10	65	1.55	27.0552											1	1	1	1	2	2	2	3	3	1	1	2	5	7	0	10	2.88	2.75	3.45	1.6	3.75	0.38	7.5	489.9	1.78	59	1.29	52	72	1.91	63	1.43
4431169	1	2	34	12	86.5	1.62	32.9599	3.08	84	2.59	82	83	3.4	91	2.88	90	84	1	1	1	1	2	2	2	3	3	1	1	1	4	120	0	13	3.24	4.66	3.63	3.2	1.5	0.33	3.4	25	3.21	87	2.63	85	81	2.79	76	2.31
13346630	1	2	43	30	53	1.56	21.7784	3.24	97	2.08	75	64	3.23	96	2.45	88	75	1	1	1	1	2	2	2	3	3	2	1	0	3	2	0	18	5.45	5.83	5.72	6	4.25	0.58	8.7	94.1	3.31	99	2.32	84	70	3.36	100	2.64
8864506	3	2	63	0	49	1.41	24.6466	1.71	98	0.82	58	47	1.98	113	0.98	69	49	1	1	1	2	2	2	2	3	3	2	2	0	0	0	0	19	5.18	4.66	5.09	6	5	0.05	0.9	65.4	1.45	84	0.8	58	55	1.61	94	0.99
11508470	3	2	54	2	72.4	1.58	29.0018	2.38	75	1.39	54	58	2.43	77	1.57	61	64	1	1	1	1	2	2	2	3	2	2	1	0	3	8	0	16	6.29	5.33	6.63	6.2	7	0.1	1.2	25	2.1	66	1	39	47	2.1	66	1.24
11307501	1	2	44	34	62	1.7	21.4533	3.41	88	2.52	79	74	3.61	93	2.77	87	76	2	1	1	1	2	2	2	3	2	2	2	0	0	0	0	21	5.22	5.16	6.18	4.8	4.75	0.19	2.7	25	3.24	84	2.35	75	72	4.46	84	2.45
11608700	3	1	57	3	123.7	1.78	39.0418	2.35	48	1.39	36	59	3.51	72	1.86	49	53	2	1	1	2	2	2	2	3	3	2	1	0	2	0	0	14	3.72	4.66	5.63	3.6	1	0.13	1.1	93.9	2.35	48	1.39	36	59	3.51	72	1.86
11119419	1	1	18	5	80	1.8	24.6914	4.24	87	2.38	59	56	4.55	94	2.85	71	62	1	1	1	1	2	2	2	3	2	2	1	0	2	2	0	23	6.1	5.33	5.72	6.6	6.75	0.06	0.5	1134	5.47	102	3.34	74	61	5.68	106	4.32
11207107	1	2	61	40	93	1.54	39.214	1.83	65	1.43	63	78	2.1	75	1.64	72	78	1	1	1	1	2	2	2	3	3	2	1	0	8	365	0	18	4.26	6.08	3.09	5.4	2.5	0.2	3.5	596	2.5	88	1.74	76	69	3.47	82	2.89
13191549	1	2	25	2	87	1.61	33.5635	3.44	91	2.17	68	63	3.83	101	2.86	89	74	1	1	1	1	2	2	2	2	1	2	2	0	0	0	0	24	5.8	6.75	5.45	6	5	0.02	0.3	330	3.52	93	2.51	79	71	3.85	102	2.89
9019381	3	1	65	2	94	1.8	29.0123	4.17	83	2.21	56	52	5.09	101	2.54	65	49	1	1	1	1	2	2	2	3	3	2	2	0	0	0	0	12	4.08	4.16	4.18	7	1	0.22	2.1	488	4.19	85	1.88	50	44	4.34	88	2.3
9156613	1	1	20	2	69.5	1.77	22.1839	4.44	91	2.98	67	67	5.26	108	3.51	79	66	1	1	1	1	2	2	2	3	3	2	2	0	0	0	0	16	4.76	3.83	5.72	7	2.5	0.69	7.7	490	5.54	115	4.19	95	75	5.59	116	4.47
9872177	3	2	62	14	75	1.54	31.6242	2.63	98	1.8	82	68	3.1	116	2.34	107	75	1	1	1	1	2	2	2	3	3	2	1	0	2	0	0	13	3.19	3.83	3.63	3.8	1.5	0.21	3.1	25	2.69	98	1.85	84	68	2.93	107	2.13
11625571	3	2	64	58	68	1.58	27.2392	1.74	60	0.6	26	34	2.16	75	1.01	44	46	2	1	1	1	2	2	2	3	2	2	1	0	2	1	0	15	3.92	4.33	2.63	3	5.75	0.04	0.5	36	1.89	65	0.78	34	41	2.16	74	1.11
9673369	1	2	46	2	68.1	1.58	27.2793	2.46	75	1.53	54	62	2.84	86	1.89	68	66	1	1	1	1	2	2	2	3	2	2	2	0	0	0	0	13	3.6	4.66	3.81	3.2	2.75	0.39	4	8726	2.66	82	2.2	82	82	2.73	84	2.22
10394757	1	2	39	0	92	1.55	38.2934	3.86	115	2.67	93	69	4.19	125	3.02	105	71	1	1	1	1	2	2	2	3	3	2	2	0	0	0	0	15	3.46	3.66	4.09	3.6	2.5	0.03	0.3	456	3.26	100	2.36	87	72	3.59	111	2.73
12230538	1	2	19	2	80	1.52	34.626	4.15	122	3.04	105	73	4.51	133	3.7	128	82	1	1	1	1	2	2	2	3	2	2	1	0	4	0	1	18	6.14	5.83	6.63	6.6	5.5	1.25	12.9	930.5	2.61	72	1.73	55	76	3.73	102	2.51
8067100	3	2	52	40	103	1.5	45.7778	2.04	73	1.36	58	66	2.57	90	1.79	74	69	1	1	1	1	2	2	2	3	3	2	2	0	0	0	0	14	4.72	4.33	4.81	5	4.75	0.42	4	<25	1.64	58	1.04	44	63.28	1.79	63	1.17
11917408	2	1	47	2	93	1.62	35.4367	1.87	44	0.96	27	51	2.89	68	1.3	37	45	1	1	1	1	2	2	2	3	3	2	1	0	2	0	1	7	3.48	3.33	4.36	3	3.25	0.3	2.5	66	1.87	44	0.96	27	62	2.89	68	1.3
13568290	1	1	59	43	62	1.17	45.2918	3.16	70	1.76	49	55	3.51	78	2.19	62	62	1	1	1	1	2	2	2	3	2	2	2	0	0	0	0	19	3	3.16	3.9	1.2	3.75	0.28	3.3	219	3.6	81	2.15	61	59	3.75	84	2.13
9637299	1	2	53	2	95	1.67	34.0636	2.65	74	1.95	67	73	2.93	82	2.26	78	77	1	1	1	1	2	2	2	3	3	1	1	2	2	0	0	10	2.78	2.33	3.81	2	3	0.5	5.6	<25	2.6	73	1.86	66	71	2.62	74	1.93
11534989	1	2	61	16	74.8	1.55	31.1342	2.75	96	1.9	82	69	2.94	103	2.16	93	73	1	1	1	1	2	2	2	3	3	2	1	0	2	0	0	7	2.48	2.91	3.18	1.6	2.25	0.54	6.7	186	2.24	79	1.47	65	65	2.73	96	1.97
11865847	1	2	39	2	109	1.71	37.2764	3.52	88	2.52	77	71	4.63	94	3.88	86	90	1	1	1	1	2	2	2	3	2	2	2	0	0	0	0	21	4.55	5.5	7	3.2	2.5	0.97	8.2	337	3.77	95	2.92	90	77	3.69	93	2.87
12518015	1	2	49	4	56	1.55	23.3091	2.74	90	1.83	71	66	3.26	107	2.22	87	68	1	1	1	1	2	2	2	3	2	2	1	0	1	0	0	16	2.84	4.25	3.18	2.2	1.75	0.1	1.2	506	3.49	112	2.62	103	75	3.75	114	3.16
8916488	3	2	52	2	99.5	1.59	39.3576	1.74	53	1.52	56	72	2.41	74	1.99	74	82	1	1	1	1	2	2	2	3	3	2	2	0	0	0	0	15	3.98	5.08	5.27	3.09	2.5	0.28	3.4	687	2.11	65	1.69	64	80	2.37	73	1.95
4988317	3	2	65	2	77	1.57	31.2386	2.26	82	1.14	51	46	2.7	98	1.59	72	53	1	1	1	1	2	2	2	3	3	2	2	0	0	0	0	13	3.65	3.83	4.45	2.6	3.75	0.19	1.4	250	1.92	71	1.07	50	55	1.97	73	1.31
[truncated: 20 more columns]
